# Supplementary material for: Development and Validation of a Nomogram to Predict the Future Risk of Cardiovascular Disease
Source: Rev Cardiovasc Med. 2023 Jan 31;24(2):35. doi: 10.31083/j.rcm2402035 (PMC11273112; doi:10.31083/j.rcm2402035)
Supplement: Supplementary file 1 [file 2153-8174-24-2-035-s1.zip]

Archive with 1 entries (1 files):
- 2153-8174-24-2-035-s1.docx
